# Supplementary material for: Do Social Exchange Relationships Influence Total-Quality-Management Involvement? Evidence from Frontline Employees of International Hotels
Source: Behav Sci (Basel). 2023 Dec 14;13(12):1013. doi: 10.3390/bs13121013 (PMC10740844; doi:10.3390/bs13121013)
Supplement: Supplementary file 1 [file behavsci-13-01013-s001.zip]

Archive with 1 entries (1 files):
- behavsci-2669407-supplementary.pdf
